# Supplementary material for: Effects of Irrigation and Fertilization on the Morphophysiological Traits of Populus sibirica Hort. Ex Tausch and Ulmus pumila L. in the Semiarid Steppe Region of Mongolia
Source: Plants (Basel). 2021 Nov 8;10(11):2407. doi: 10.3390/plants10112407 (PMC8620301; doi:10.3390/plants10112407)
Supplement: Supplementary file 1 [file plants-10-02407-s001.zip]

Archive with 1 entries (1 files):
- plants-1434210-supplementary.pdf
